# Supplementary material for: A modular toolbox to generate complex polymeric ubiquitin architectures using orthogonal sortase enzymes
Source: Nat Commun. 2021 Nov 11;12:6515. doi: 10.1038/s41467-021-26812-9 (PMC8585875; doi:10.1038/s41467-021-26812-9)
Supplement: Supplementary file 4 — Source Data [file 41467_2021_26812_MOESM4_ESM.xlsx]

## Sheet: gels Fig1 and SupplFig2
				l

## Sheet: Anisotropy data Fig2d
K63-diUb(wt)
conc diUb [nM]	delta anisotropy 1	delta anisotropy 2	delta anisotropy 3	average	std dev
49.71	7	10	9	8.66667	1.52753
98.86	14	16	14	14.6667	1.1547
195.48	26	29	30	28.3333	2.08167
472.65	69	71	71	70.3333	1.1547
940.15	118	114	116	116	2
1860.06	179	182	177	179.333	2.51661
3641.73	285	287	289	287	2
6988.88	370	376	382	376	6
13865.6	454	452	455	453.667	1.52753
27293.2	511	513	513	512.333	1.1547
K63-diUb(AT)
conc diUb [nM]	delta anisotropy 1	delta anisotropy 2	delta anisotropy 3	average	std dev
44.56	1	3	3	2.33333	1.1547
87.99	9	4	4	5.66667	2.88675
171.64	9	10	10	9.66667	0.57735
425.96	20	20	17	19	1.73205
841.63	49	47	48	48	1
1643.55	83	84	83	83.3333	0.57735
3139.04	134	134	134	134	0
6222.02	235	222	220	225.667	8.14453
12225.7	366	340	329	345	19
23622.6	464	425	416	435	25.5147
44245.4	490	483	477	483.333	6.50641
K63-diUb(LAT)
conc diUb [nM]	delta anisotropy 1	delta anisotropy 2	delta anisotropy 3	average	std dev
44.87	0	0	0	0	0
86.98	0	0	1	0.333333	0.57735
172.91	4	3	5	4	1
424.5	11	11	12	11.3333	0.57735
824.32	24	25	25	24.6667	0.57735
1639.12	46	43	42	43.6667	2.08167
3240.77	104	93	90	95.6667	7.37111
6336.7	179	166	164	169.667	8.14453
12131.2	275	262	255	264	10.1489
22350.1	385	359	346	363.333	19.8578
38613.4	431	419	417	422.333	7.57188
K63-diUb(PT)
conc diUb [nM]	delta anisotropy 1	delta anisotropy 2	delta anisotropy 3	average	std dev
42.3708	1	0	0	0.333333	0.57735
81.9541	0	1	2	1	1
162.837	3	2	2	2.33333	0.57735
399.264	1	3	4	2.66667	1.52753
773.728	3	6	8	5.66667	2.51661
1537.9	7	8	6	7	1
3038.3	21	16	16	17.6667	2.88675
5931.92	58	48	46	50.6667	6.4291
11324.6	91	70	66	75.6667	13.4288
20761.7	146	121	114	127	16.8226
35591.5	183	170	169	174	7.81025
48480.1		211	199	205	8.48528
K63-diUb(PT)
conc diUb [nM]	delta anisotropy 1	delta anisotropy 2	delta anisotropy 3	average	std dev
43.4048	2	4	7	4.33333	2.51661
85.5623	2	5	5	4	1.73205
166.344	4	5	7	5.33333	1.52753
412.405	14	11	11	12	1.73205
813.543	25	24	25	24.6667	0.57735
1583.81	47	45	44	45.3333	1.52753
3007.64	82	80	80	80.6667	1.1547
5955.13	139	137	131	135.667	4.16333
11676.7	238	227	223	229.333	7.76745
22472.2	325	320	313	319.333	6.02771
41790.4	426	418	412	418.667	7.02377
73293.9	501	493	492	495.333	4.93288

## Sheet: Pulldown data Fig4b
Pulldown data as shown in Figure 4b
	replicate1	replicate2	replicate3	Average	Std Dev
lin	1	1	1	1	0
K11	1.11421	0.940945	1.06474	1.03996	0.0728719
K21	2.05781	1.7615	2.37073	2.06335	0.248748
K33	0.796427	0.657377	0.40978	0.621194	0.159908
K35	0.571075	0.496573	0.315566	0.461071	0.107289
K42	0.874943	0.611612	0.340053	0.608869	0.218376
K45	1.08362	0.869064	0.758667	0.903782	0.134912

## Sheet: Anisotropy data Fig4c
linear hybrid chain
conc hybrid chain [nM]	delta anisotropy 1	delta anisotropy 2	delta anisotropy 3	delta anisotropy 4	delta anisotropy 5	delta anisotropy 6	Average	std-dev
nM
36.67	5	6	7	2	0	2	3.66667	2.73252
71.26	4	0	3	1	2	4	2.33333	1.63299
141.72	10	15	11	10	14	9	11.5	2.42899
348.43	74	73	80	68	71	67	72.1667	4.70815
678.13	122	121	128	124	129	128	125.333	3.4448
1349.02	176	178	182	178	173	175	177	3.09839
2669.48	220	218	223	223	225	233	223.667	5.20256
5228.31	248	250	251	257	259	253	253	4.24264
K21 hybrid chain
conc hybrid chain [nM]	delta anisotropy 1	delta anisotropy 2	delta anisotropy 3	delta anisotropy 4	delta anisotropy 5	delta anisotropy 6	Average	std-dev
37.2147	33	33	35	22	26	22	28.5	5.89067
74.013	58	54	55	44	51	47	51.5	5.24404
146.389	100	104	105	100	103	102	102.333	2.06559
354.217	213	210	210	194	191	198	202.667	9.45868
704.661	260	265	259	244	246	249	253.833	8.61201
1394.47	328	325	328	316	317	321	322.5	5.31977
2731.38	347	346	350	339	340	344	344.333	4.2269
K42 hybrid chain
conc hybrid chain [nM]	delta anisotropy 1	delta anisotropy 2	delta anisotropy 3	delta anisotropy 4	delta anisotropy 5	delta anisotropy 6	Average	std-dev
44.53	1	3	1	5	7	6	3.83333	2.56255
86.29	0	1	2	7	7	8	4.16667	3.54495
171.52	7	5	6	14	10	15	9.5	4.23084
420.99	32	29	31	34	33	34	32.1667	1.94079
817.22	69	62	60	59	65	64	63.1667	3.65605
1624.88	105	106	108	93	94	96	100.333	6.71317
3212.19	152	154	151	151	152	159	153.167	3.0605
6279.2	186	186	191	184	182	189	186.333	3.26599
12015.3				207	216	208	210.333	4.93288

## Sheet: NMR data Fig 4d
	K42 hybrid chain			linear hybrid chain			K21 hybrid chain
RAp80:hybrid chain	1:0.25	1:0.5	1:1	1:0.25	1:0.5	1:1	1:0.25	1:0.5	1:1
	intensity ratio	intensity ratio	intensity ratio	intensity ratio	intensity ratio	intensity ratio	intensity ratio	intensity ratio	intensity ratio
residue number										residue
34	0.65811	0.6482	0.3536	0.73251	0.6308	0.39729	0.67591	0.47683	0.42028	34GlyH,N
35	0.79443	0.70641	0.63871	0.84504	0.69445	0.58596	0.77112	0.66929	0.62122	35ArgH,N
36	0.69261	0.56502	0.52893	0.85231	0.68876	0.58428	0.73588	0.56821	0.39376	36LeuH,N
37	0.77063	0.6946	0.6377	0.72528	0.49431	0.19193	0.75129	0.5728	0.37005	37GluH,N
38	0.77567	0.69924	0.64393	0.72252	0.50559	0.26357	0.77225	0.65705	0.50356	38AspH,N
39	0.66281	0.53055	0.38322	0.69435	0.45264	0.19977	0.7651	0.61608	0.41323	39AlaH,N
40	0.59595	0.40925	0.23297	0.60272	0.34111	0.08586	0.69403	0.50269	0.24727	40PheH,N
41	0.49364	0.31207	0.10725	0.54776	0.26726	0.08378	0.66404	0.48991	0.22486	41IleH,N
42	0.51484	0.30392	0.12203	0.51588	0.2485	0.05334	0.66621	0.49147	0.2285	42ValH,N
43	0.53488	0.33044	0.13401	0.56662	0.2829	0.06669	0.66784	0.47998	0.21463	43IleH,N
44	0.49511	0.32875	0.13051	0.49611	0.20097	0.0742	0.59945	0.42684	0.14355	44SerH,N
45	0.6916	0.49809	0.31049	0.63156	0.38837	0.16027	0.64964	0.48461	0.2208	45AspH,N
46	0.6959	0.61956	0.43277	0.65543	0.45129	0.14152	0.63747	0.43257	0.20107	46SerH,N
47	0.72677	0.63088	0.50997	0.71618	0.44119	0.18738	0.715	0.55432	0.33334	47AspH,N
48	0.77915	0.76515	0.72165	0.68067	0.44551	0.16454	0.71299	0.48797	0.29899	48GlyH,N
49	0.81892	0.74217	0.69728	0.79189	0.60081	0.26971	0.80184	0.64974	0.47036	49GluH,N
50	0.83222	0.8031	0.79726	0.82693	0.65028	0.52853	0.78395	0.71863	0.58756	50GluH,N
51
52	0.83246	0.85197	0.89641	0.84913	0.72223	0.55062	0.77481	0.67455	0.53597	52LysH,N
53	0.76092	0.7089	0.63467	0.72265	0.48879	0.22516	0.70699	0.56001	0.35182	53GluH,N
54	0.81469	0.7545	0.74634	0.76373	0.57275	0.32851	0.71304	0.56856	0.3374	54GluH,N
55	0.65462	0.56357	0.40861	0.66563	0.45777	0.32019	0.60639	0.39001	0.27425	55AsnH,N
56	0.77984	0.68954	0.4602	0.72078	0.59158	0.38468	0.69895	0.42244	0.33808	56GlyH,N
57	0.82511	0.82226	0.85416	0.93482	0.82582	0.83023	0.84318	0.79855	0.75101	57LeuH,N
58	0.77358	0.65622	0.62314	0.77228	0.54181	0.41857	0.67162	0.49292	0.26721	58GlnH,N
59	0.60935	0.50034	0.47981	0.75128	0.49095	0.37382	0.61498	0.48397	0.30335	59LysH,N
60	0.69664	0.54097	0.38995	0.62535	0.42368	0.27379	0.54675	0.35162	0.152	60ThrH,N
61	0.68729	0.60591	0.42261	0.79812	0.45546	0.32314	0.57735	0.36335	0.08632	61LysH,N
62	0.62177	0.49332	0.38027	0.64513	0.34618	0.19814	0.58272	0.43571	0.211	62ThrH,N
63
64
65
66
67
68	0.61677	0.39112	0.28853	0.63984	0.37796	0.1477	0.63857	0.43972	0.24444	68AlaH,N
69										69LysH,N
70										70CysH,N
71							0.72324	0.45642	0.30027	71LeuH,N
72	0.47696	0.3152	0.14092	0.69931	0.44673	0.18768	0.67357	0.5042	0.26171	72AlaH,N
73	0.571	0.37698	0.15951	0.64708	0.3823	0.14671	0.72918	0.45549	0.29644	73LysH,N
74	0.50313	0.27168	0.11983	0.58259	0.35476	0.09532	0.63916	0.4656	0.27589	74ArgH,N
75	0.50514	0.20875	0.04648	0.62888	0.3084	0.06801	0.65752	0.41611	0.18103	75LysH,N
76	0.47037	0.30266	0.08809	0.65512	0.38091	0.12945	0.67462	0.54749	0.29822	76IleH,N
77	0.39281	0.26298	0.08383	0.57125	0.29722	0.10392	0.59534	0.46525	0.26435	77AlaH,N
78	0.48088	0.24734	0.09876	0.57811	0.3309	0.03648	0.67404	0.48004	0.26774	78GlnH,N
79	0.49179	0.30088	0.11579	0.65503	0.36576	0.13718	0.70722	0.52495	0.29936	79MetH,N
80	0.50919	0.31717	0.09178	0.6825	0.44009	0.13638	0.73548	0.57578	0.31685	80ThrH,N
81	0.5084	0.2992	0.09529	0.62771	0.3155	0.14659	0.66771	0.50652	0.27813	81GluH,N
82	0.52312	0.34415	0.12488	0.69139	0.42936	0.15183	0.75338	0.61632	0.34861	82GluH,N
83	0.58106	0.43257	0.19715	0.72517	0.48533	0.21319	0.78392	0.63781	0.407	83GluH,N
84	0.56343	0.2857	0.11911	0.63868	0.42667	0.16855	0.7438	0.59132	0.34535	84GlnH,N
85	0.57779	0.35138	0.13659	0.64568	0.37191	0.11764	0.70559	0.50621	0.29604	85PheH,N
86	0.61144	0.45643	0.23721	0.76918	0.52066	0.28286	0.78219	0.68686	0.46165	86AlaH,N
87	0.61059	0.4494	0.22258	0.76923	0.55183	0.24618	0.73752	0.60722	0.37905	87LeuH,N
88	0.51471	0.34461	0.09879	0.63594	0.36824	0.08368	0.69476	0.51892	0.32025	88AlaH,N
89	0.46794	0.27499	0.07565	0.61346	0.3427	0.09735	0.70151	0.56694	0.3088	89LeuH,N
90	0.54652	0.27849	0.07994	0.6386	0.40469	0.13029	0.69717	0.54668	0.3065	90LysH,N
91	0.60832	0.34045	0.12476	0.64796	0.40565	0.16706	0.72595	0.56736	0.29303	91MetH,N
92	0.5233	0.2998	0.12626	0.64754	0.37664	0.1261	0.65783	0.57022	0.29801	92SerH,N
93	0.51101	0.29445	0.00525	0.62481	0.34182	0.16246	0.65701	0.54018	0.25926	93GluH,N
94	0.5313	0.30467	0.13791	0.62842	0.38899	0.12359	0.71404	0.54306	0.32932	94GlnH,N
95	0.55077	0.36466	0.16845	0.69228	0.47779	0.15281	0.75728	0.58284	0.36938	95GluH,N
96	0.51351	0.31181	0.0704	0.54549	0.32215	0.10595	0.68824	0.49957	0.3056	96AlaH,N
97	0.64866	0.42627	0.22387	0.71858	0.52306	0.23841	0.78379	0.63926	0.44742	97AlaH,N
98
99	0.57406	0.39626	0.14762	0.67871	0.46888	0.23073	0.73709	0.5764	0.3604	99AlaH,N
100	0.61471	0.43962	0.19343	0.76073	0.51218	0.21968	0.76372	0.65613	0.4227	100AlaH,N
101	0.67521	0.49902	0.29244	0.81808	0.64022	0.31306	0.79228	0.68286	0.5209	101AlaH,N
102	0.53024	0.53431	0.43079	0.88006	0.53626	0.53369	0.85925	0.75741	0.61605	102AlaH,N
103	0.72024	0.57088	0.3372	0.83283	0.68203	0.39182	0.83633	0.73502	0.62614	103AlaH,N
104	0.6016	0.38921	0.16057	0.6965	0.50373	0.22141	0.74017	0.63015	0.39378	104GluH,N
105	0.66558	0.44213	0.30221	0.7178	0.50296	0.3036	0.77081	0.66968	0.54257	105GluH,N
106	0.69496	0.58066	0.43883	0.76909	0.5758	0.28202	0.61155	0.53231	0.41835	106GluH,N
107	0.57282	0.34728	0.15686	0.67869	0.43666	0.18142	0.76757	0.6025	0.37024	107GluH,N
108	0.65331	0.49094	0.25459	0.76165	0.5673	0.32911	0.78857	0.65954	0.51918	108GluH,N
109	0.62173	0.41883	0.16143	0.68517	0.45532	0.23688	0.76457	0.63507	0.41132	109LeuH,N
110	0.56195	0.41741	0.14987	0.69949	0.47972	0.18366	0.78807	0.61211	0.35741	110LeuH,N
111	0.56133	0.34656	0.11215	0.64388	0.4107	0.17177	0.73852	0.59426	0.33287	111ArgH,N
112	0.5904	0.35751	0.14442	0.69471	0.4773	0.23483	0.75998	0.61332	0.41513	112LysH,N
113	0.5433	0.32723	0.11205	0.66457	0.40309	0.12462	0.74682	0.57023	0.3164	113AlaH,N
114	0.61032	0.37644	0.12083	0.71525	0.50771	0.17534	0.75953	0.63446	0.37338	114IleH,N
115	0.57127	0.27871	0.06535	0.64457	0.36726	0.09988	0.70274	0.597	0.32543	115AlaH,N
116	0.5758	0.34441	0.11632	0.73213	0.4849	0.16596	0.7589	0.61868	0.37764	116GluH,N
117	0.57249	0.31907	0.11223	0.69028	0.41704	0.15421	0.71339	0.53311	0.28022	117SerH,N
118	0.50502	0.28982	0.0823	0.65781	0.32291	0.10144	0.69417	0.5569	0.23882	118LeuH,N
119	0.53922	0.26938	0.11185	0.6628	0.36306	0.10298	0.65097	0.48458	0.26928	119AsnH,N
120	0.43811	0.29405	0.14375	0.65487	0.27781	0.06453	0.61406	0.41806	0.20254	120SerH,N
121	0.52165	0.24803	0.11875	0.57724	0.27216	0.14534	0.54348	0.43492	0.13943	121CysH,N
122	0.57877	0.33212	0.14476	0.70664	0.43418	0.17039	0.70335	0.46071	0.24234	122ArgH,N
123
124	0.75123	0.64472	0.50769	0.82549	0.64969	0.45338	0.82929	0.69871	0.56482	124SerH,N
